# Supplementary material for: Whole-exome sequencing reveals mutational profiles of anorectal and gynecological melanoma
Source: Med Oncol. 2023 Oct 13;40(11):330. doi: 10.1007/s12032-023-02192-6 (PMC10575813; doi:10.1007/s12032-023-02192-6)
Supplement: Supplementary file 2 — Supplementary file2 (XLSX 13 KB) [file 12032_2023_2192_MOESM2_ESM.xlsx]

## Sheet: Sheet1
Table S1. Clinical information of patients
PatientID	TumorID	MatchedNormalID	MumorType	TumorType	MatchedNormalType	Gender	Body site	TumorSize	Status	Overal survival(month)
1	ARt1	ARc1	Primary	Fresh frozen tissue	Blood	Female	anorectal	6	1	22
2	ARt2	ARc2	Primary	Fresh frozen tissue	Blood	Female	anorectal	2.25	-	-
3	ARt3	ARc3	Primary	Fresh frozen tissue	Blood	Female	anorectal	15.75	0	85
4	ARt4	ARc4	Primary	Fresh frozen tissue	Blood	Male	anorectal	6	1	32
5	ARt5	ARc5	Primary	Fresh frozen tissue	Blood	Female	anorectal	-	0	76
6	ARt6	ARc6	Primary	Fresh frozen tissue	Blood	Male	anorectal	6.5	1	6
7	ARt7	ARc7	Primary	Fresh frozen tissue	Blood	Male	anorectal	5	-	-
8	ARt8	ARc8	Primary	Fresh frozen tissue	Blood	Male	anorectal	2.5	0	48
9	ARt9	ARc9	Primary	Fresh frozen tissue	Blood	Female	anorectal	6.5	-	-
10	ARt10	ARc10	Primary	Fresh frozen tissue	Blood	Male	anorectal	3.5	-	-
11	ARt11	ARc11	Primary	Fresh frozen tissue	Blood	Female	anorectal	3.5	0	39
12	ARt12	ARc12	Primary	Fresh frozen tissue	Blood	Male	anorectal	1.2	0	38
13	ARt13	ARc13	Primary	Fresh frozen tissue	Blood	Female	anorectal	13.5	0	18
14	ARt14	ARc14	Primary	Fresh frozen tissue	Blood	Female	anorectal	6	0	34
15	ARt15	ARc15	Primary	Fresh frozen tissue	Blood	Female	anorectal	40	-	-
16	ARt16	ARc16	Primary	Fresh frozen tissue	Blood	Female	anorectal	6	1	25
17	ARt17	ARc17	Primary	Fresh frozen tissue	Blood	Female	anorectal	6	0	24
18	ARt18	ARc18	Primary	Fresh frozen tissue	Blood	Female	anorectal	126	-	-
19	ARt19	ARc19	Primary	Fresh frozen tissue	Blood	Female	anorectal	32	-	-
20	ARt20	ARc20	Primary	Fresh frozen tissue	Blood	Female	anorectal	40	0	11
21	ARt21	ARc21	Primary	Fresh frozen tissue	Blood	Female	anorectal	6	0	5
22	ARt22	ARc22	Primary	Fresh frozen tissue	Blood	Female	anorectal	4	1	8
23	ARt23	ARc23	Primary	Fresh frozen tissue	Blood	Female	anorectal	11	-	-
24	ARt24	ARc24	Primary	Fresh frozen tissue	Blood	Female	anorectal	2.3	1	17
25	GYt1	GYc1	Primary	FFPE	Blood	Female	gynecological	-	1	10
26	GYt2	GYc2	Primary	FFPE	Blood	Female	gynecological	4.86	1	22
27	GYt3a	GYc3	Primary	FFPE	Blood	Female	gynecological	1.08	1	50
27	GYt3b	GYc3	Local recurrence	FFPE	Blood	Female	gynecological	-	1	50
28	GYt4	GYc4	Primary	FFPE	Blood	Female	gynecological	6	-	-
29	GYt6	GYc6	Primary	FFPE	Blood	Female	gynecological	6.6125	1	9
30	GYt7	GYc7	Primary	FFPE	Blood	Female	gynecological	7	-	-
31	GYt8	GYc8	Primary	FFPE	Blood	Female	gynecological	11.76	1	13
32	GYt9a	GYc9	Primary	FFPE	Blood	Female	gynecological	-	0	23
32	GYt9b	GYc9	Lymph node metastasis	FFPE	Blood	Female	gynecological	-	0	23
33	GYt10	GYc10	Primary	FFPE	Blood	Female	gynecological	98.3125	1	6
34	GYt11	GYc11	Primary	FFPE	Blood	Female	gynecological	22.6625	0	68
35	GYt12	GYc12	Primary	FFPE	Blood	Female	gynecological	57.6	1	26
36	GYt13	GYc13	Primary	FFPE	Blood	Female	gynecological	0.6	1	27
37	GYt14	GYc14	Primary	FFPE	Blood	Female	gynecological	-	1	4
38	GYt15	GYc15	Primary	FFPE	Blood	Female	gynecological	5	1	19
39	GYt16a	GYc16	Primary	FFPE	Blood	Female	gynecological	2.25	1	24
39	GYt16b	GYc16	Local recurrence	FFPE	Blood	Female	gynecological	-	1	24
40	GYt17	GYc17	Primary	FFPE	Blood	Female	gynecological	1.352	-	-
41	GYt18a	GYc18	Primary	FFPE	Blood	Female	gynecological	-	1	89
41	GYt18b	GYc18	Urinary tract metastasis	FFPE	Blood	Female	gynecological	-	1	89
42	GYt19	GYc19	Primary	FFPE	Blood	Female	gynecological	0.55	1	93
43	GYt20	GYc20	Primary	FFPE	Blood	Female	gynecological	-	-	-
44	GYt21	GYc21	Primary	FFPE	Blood	Female	gynecological	-	-	-
