# Supplementary material for: Whole-exome sequencing reveals mutational profiles of anorectal and gynecological melanoma
Source: Med Oncol. 2023 Oct 13;40(11):330. doi: 10.1007/s12032-023-02192-6 (PMC10575813; doi:10.1007/s12032-023-02192-6)
Supplement: Supplementary file 3 — Supplementary file3 (XLSX 20 KB) [file 12032_2023_2192_MOESM3_ESM.xlsx]

## Sheet: Sheet1
Table S2. Sequencing information of samples
SampleID	TotalReadsNum	MappedReads	TargetReadsInAllReads	Flank200bpReadsInAllReads	DuplicateReads	DepthInTargetRegion	rmdupDepthInTargetRegion	TargetDepth>=10x	TargetDepth>=30x	TargetDepth>=100x	TargetCoverage>=10x	TargetCoverage>=30x	TargetCoverage>=100x
ARt1	165133330	0.9909	0.4858	0.3248	0.2398	161.58	115.4	0.9134	0.849	0.625	0.9218	0.8902	0.6905
ARt2	162854061	0.9938	0.4991	0.3358	0.2338	164.06	118.15	0.9219	0.8629	0.6452	0.9221	0.8942	0.7118
ARt3	159791196	0.993	0.5105	0.3373	0.2396	164.96	117.82	0.9148	0.8537	0.6361	0.9196	0.8876	0.6847
ARt4	164031515	0.9927	0.5195	0.3429	0.2451	172.45	122.36	0.9182	0.8567	0.6384	0.9166	0.8814	0.6578
ARt5	214811243	0.9935	0.548	0.3629	0.2092	237.47	176.35	0.9258	0.8797	0.7228	0.922	0.8999	0.7793
ARt6	162157186	0.9955	0.545	0.3646	0.258	178.9	123.76	0.922	0.8678	0.661	0.9195	0.8896	0.7193
ARt7	197553524	0.99	0.5085	0.3332	0.2488	203.88	143.26	0.9288	0.8745	0.6946	0.9281	0.9024	0.7894
ARt8	295446592	0.9952	0.5053	0.3446	0.2713	300.96	206.79	0.9415	0.9012	0.7778	0.9178	0.8922	0.7564
ARt9	206922003	0.9657	0.5547	0.3304	0.3453	231.96	140.68	0.9047	0.8517	0.7089	0.926	0.8955	0.729
ARt10	174916489	0.9942	0.5259	0.3498	0.2658	186.33	127.87	0.923	0.8674	0.6715	0.9279	0.9033	0.7939
ARt11	184033390	0.9931	0.5148	0.3608	0.2744	190.2	129.42	0.9281	0.8827	0.6945	0.9152	0.8784	0.6431
ARt12	168296543	0.9957	0.5812	0.3838	0.291	196.15	130.35	0.9209	0.8681	0.6694	0.9247	0.8977	0.7528
ARt13	163617788	0.9923	0.5605	0.3623	0.2124	185.48	136.19	0.9162	0.8569	0.6468	0.9216	0.8944	0.7349
ARt14	223860331	0.9978	0.6069	0.3966	0.4204	275.83	147	0.9259	0.8873	0.7501	0.9206	0.8959	0.7594
ARt15	204279650	0.9935	0.5941	0.3797	0.2251	245.9	178.67	0.9213	0.8725	0.7008	0.9101	0.8719	0.6527
ARt16	244701343	0.9938	0.5141	0.3439	0.2517	254.44	178.46	0.935	0.8923	0.7566	0.9215	0.897	0.7633
ARt17	189683592	0.9934	0.5777	0.371	0.2704	222.39	152.72	0.9167	0.8684	0.7173	0.919	0.8849	0.6588
ARt18	222922242	0.9922	0.4945	0.3415	0.2498	221.88	155.47	0.932	0.8833	0.7093	0.9156	0.8808	0.6524
ARt19	253195427	0.9954	0.5242	0.3522	0.2691	268.74	183.18	0.9348	0.8946	0.7628	0.9185	0.8824	0.6504
ARt20	229369770	0.9958	0.542	0.3655	0.2096	251.18	186.71	0.9309	0.8877	0.7314	0.9219	0.8948	0.7522
ARt21	200015109	0.9955	0.5504	0.3661	0.2169	222.84	163.86	0.9258	0.879	0.7101	0.9203	0.8882	0.6752
ARt22	196718432	0.9951	0.5611	0.3738	0.2741	220.61	151.18	0.924	0.8801	0.7259	0.9254	0.8937	0.7182
ARt23	147584149	0.9968	0.6188	0.3822	0.2966	185.6	121.06	0.9017	0.838	0.6323	0.9339	0.9076	0.8048
ARt24	207114088	0.9953	0.5673	0.3758	0.2256	237.78	173.23	0.9253	0.8824	0.7323	0.9141	0.8892	0.7626
ARc1	243547143	0.9881	0.5186	0.3371	0.2759	257.52	173.41	0.9292	0.8855	0.7587	0.9306	0.9024	0.7635
ARc2	217442053	0.9927	0.5635	0.3486	0.2055	250.83	186.78	0.9196	0.8685	0.7334	0.9166	0.8908	0.7424
ARc3	196942282	0.992	0.5602	0.3662	0.2195	223.28	163.48	0.9243	0.8791	0.7292	0.9211	0.8893	0.6913
ARc4	167701209	0.993	0.5652	0.3584	0.1998	193.01	144.75	0.9175	0.8616	0.6791	0.9218	0.8898	0.7042
ARc5	183955781	0.9874	0.5348	0.3264	0.1999	200.24	150.15	0.9055	0.847	0.6838	0.9215	0.8985	0.7997
ARc6	171302090	0.9943	0.5791	0.3588	0.2267	202.65	146.09	0.9104	0.8547	0.6893	0.9231	0.8907	0.6878
ARc7	209048651	0.9859	0.5626	0.358	0.2032	236.01	176.3	0.9226	0.8758	0.7341	0.9289	0.901	0.7771
ARc8	349670304	0.9905	0.5237	0.3515	0.2315	371.75	267.67	0.9455	0.9136	0.8253	0.9166	0.8897	0.758
ARc9	233449338	0.9926	0.5401	0.351	0.2118	254.5	187.97	0.9301	0.8886	0.7572	0.9224	0.8977	0.7553
ARc10	229771331	0.9878	0.5071	0.3361	0.259	238.01	164.61	0.9371	0.8911	0.7376	0.917	0.888	0.7285
ARc11	170020981	0.9948	0.5923	0.3781	0.2835	202.96	136.81	0.915	0.8653	0.7041	0.9245	0.901	0.802
ARc12	170095467	0.994	0.5197	0.3457	0.2482	178.85	125.91	0.9233	0.868	0.6703	0.9271	0.8986	0.7622
ARc13	186210694	0.9888	0.4895	0.3195	0.2414	184.79	131.45	0.9242	0.866	0.6783	0.9254	0.897	0.7653
ARc14	229786027	0.9935	0.5432	0.3507	0.2716	253.36	172.02	0.9229	0.8775	0.7513	0.9207	0.8964	0.7747
ARc15	180681349	0.9911	0.4971	0.3316	0.2312	182.01	131.49	0.9276	0.8725	0.6728	0.92	0.896	0.7931
ARc16	231799557	0.9935	0.5176	0.3369	0.2553	244.03	170.64	0.9342	0.8859	0.742	0.9194	0.8899	0.7037
ARc17	194003899	0.9929	0.5419	0.3362	0.2787	214.96	144.81	0.9107	0.8554	0.7073	0.9201	0.8949	0.7827
ARc18	198001250	0.9957	0.5338	0.3636	0.257	213.34	148.68	0.9276	0.8845	0.725	0.921	0.8967	0.766
ARc19	181963524	0.9929	0.5536	0.3425	0.2557	206.93	143.7	0.9127	0.8555	0.6899	0.9192	0.8894	0.708
ARc20	236817641	0.9846	0.5186	0.3411	0.2605	249.38	173.24	0.9308	0.8821	0.732	0.914	0.8856	0.73
ARc21	221970516	0.9925	0.5325	0.3383	0.2558	241.73	168.54	0.9282	0.8765	0.7285	0.9163	0.8886	0.7307
ARc22	202057472	0.9908	0.5626	0.3618	0.2019	229.37	172.5	0.9226	0.8764	0.7329	0.9214	0.8969	0.7783
ARc23	233309268	0.9792	0.5298	0.3425	0.23	249.2	180.15	0.9209	0.8756	0.7457	0.9361	0.9152	0.8569
ARc24	171979222	0.9951	0.5294	0.3548	0.193	183.82	139.41	0.9226	0.8706	0.6792	0.9242	0.9014	0.797
GYt1	159021702	0.9223	0.5004	0.2712	0.3853	143.71	76.3	0.8615	0.7858	0.5578	0.8948	0.856	0.5943
GYt2	174350956	0.8841	0.447	0.2526	0.3665	144.16	79.56	0.8657	0.7887	0.5451	0.8963	0.8507	0.5797
GYt3a	204088829	0.9492	0.539	0.2627	0.4482	188.09	87.84	0.8561	0.7867	0.6038	0.9037	0.867	0.6093
GYt3b	180296396	0.9375	0.5268	0.2797	0.6441	167.7	45.76	0.8258	0.7239	0.4524	0.8943	0.8572	0.5908
GYt4	154722408	0.922	0.4994	0.2402	0.5879	125.55	38.62	0.8204	0.728	0.4583	0.9014	0.8665	0.6056
GYt6	167183185	0.9219	0.5248	0.2568	0.5074	149.51	60.95	0.8397	0.761	0.5365	0.8955	0.8637	0.646
GYt7	203733489	0.9507	0.5586	0.2843	0.5153	200.59	81.26	0.8599	0.7946	0.6208	0.9156	0.8909	0.7558
GYt8	127586065	0.9445	0.5467	0.2917	0.3585	126.85	73.15	0.8451	0.7585	0.4894	0.9033	0.8817	0.7645
GYt9a	188301626	0.9519	0.54	0.3081	0.3577	193.34	110.68	0.889	0.8274	0.6524	0.8967	0.8647	0.6327
GYt9b	184978225	0.9368	0.5363	0.2879	0.334	184.06	109.36	0.876	0.813	0.6402	0.9084	0.8796	0.6733
GYt10	176088343	0.9239	0.5133	0.2585	0.477	155.75	69.44	0.8442	0.769	0.5529	0.9079	0.8789	0.712
GYt11	141526987	0.9766	0.625	0.3418	0.7172	170.34	40.47	0.8523	0.7809	0.5608	0.8987	0.8616	0.5864
GYt12	171706458	0.9338	0.5039	0.2823	0.3372	162.76	95.45	0.875	0.8028	0.585	0.9173	0.8818	0.6504
GYt13	157986385	0.944	0.5649	0.27	0.4867	152.58	65.27	0.8406	0.7657	0.5561	0.9107	0.8662	0.5831
GYt14	143182184	0.9511	0.547	0.3094	0.3757	149.55	83.04	0.8703	0.8006	0.5832	0.9004	0.8582	0.56
GYt15	223089973	0.8805	0.41	0.1979	0.4881	148.71	58.47	0.8355	0.7461	0.51	0.8989	0.8686	0.6577
GYt16a	195351113	0.9144	0.5283	0.2515	0.599	170.82	55.31	0.8426	0.7714	0.5837	0.8855	0.7982	0.4544
GYt16b	217264520	0.9767	0.5877	0.3561	0.5834	255.61	89.84	0.9042	0.8533	0.709	0.8895	0.8292	0.4555
GYt17	241580723	0.9639	0.5961	0.2972	0.6511	253.68	72.47	0.8659	0.8105	0.6796	0.8338	0.5484	0.0559
GYt18a	209102054	0.8791	0.4595	0.2247	0.4943	158.94	64.26	0.845	0.7724	0.5766	0.8937	0.8521	0.5656
GYt18b	194216141	0.9208	0.5129	0.2873	0.3478	187.93	108.73	0.8874	0.8221	0.6366	0.9001	0.871	0.6808
GYt19	205734174	0.9147	0.5014	0.2917	0.4657	193.49	86.86	0.8873	0.825	0.6544	0.8931	0.8391	0.4905
GYt20	159084751	0.9932	0.5638	0.3683	0.2174	180.63	132.33	0.918	0.8594	0.6417	0.9077	0.8795	0.7027
GYt21	142296682	0.9925	0.5611	0.3492	0.2515	163.35	113.79	0.904	0.8327	0.5886	0.9043	0.8777	0.6935
GYc1	224978116	0.9843	0.5502	0.3347	0.2084	251.43	185.64	0.9058	0.8569	0.736	0.9117	0.8858	0.7367
GYc2	280120399	0.9907	0.5286	0.3488	0.2115	299.44	222.43	0.9323	0.8949	0.7868	0.8973	0.8624	0.6152
GYc3	191002393	0.996	0.5511	0.3841	0.2195	211.18	155.09	0.9293	0.8901	0.7246	0.9049	0.8787	0.7217
GYc4	144559954	0.9738	0.6347	0.3632	0.7021	177.89	45.74	0.8753	0.8138	0.6286	0.9055	0.8818	0.7563
GYc6	221151891	0.9931	0.5355	0.3655	0.2728	238.63	162.86	0.9309	0.894	0.7516	0.8952	0.8548	0.5835
GYc7	204270261	0.9958	0.5161	0.362	0.1917	211.3	160.96	0.9324	0.8931	0.7268	0.9004	0.866	0.6084
GYc8	180394813	0.9933	0.5353	0.3507	0.1897	195.01	148.46	0.9199	0.8679	0.6938	0.8979	0.8547	0.5734
GYc9	202436396	0.9907	0.5272	0.3531	0.2653	216.86	148.88	0.9258	0.8807	0.7272	0.9231	0.8953	0.7353
GYc10	202294103	0.9579	0.573	0.3563	0.6611	228.6	68.61	0.8934	0.8412	0.6881	0.9046	0.8788	0.7329
GYc11	156415437	0.976	0.5918	0.3248	0.4997	171.84	78.8	0.853	0.7865	0.5798	0.9148	0.892	0.7979
GYc12	163420887	0.9837	0.6451	0.3615	0.6606	207.43	61.1	0.8799	0.8252	0.6669	0.9204	0.8982	0.7803
GYc13	177872945	0.9915	0.6571	0.3658	0.674	230.19	64.63	0.8803	0.8293	0.6907	0.9254	0.8961	0.6621
GYc14	230688250	0.9881	0.6032	0.3484	0.5344	275.44	112.23	0.8969	0.8506	0.7395	0.9259	0.9048	0.8283
GYc15	203834879	0.878	0.4322	0.2157	0.4928	146.46	59.28	0.8424	0.7619	0.5417	0.9228	0.899	0.7503
GYc16	131738586	0.9617	0.5949	0.3297	0.6174	150.46	44.79	0.8657	0.7971	0.5834	0.9025	0.8722	0.6721
GYc17	128942148	0.972	0.6575	0.3465	0.7034	159.88	40.76	0.8552	0.783	0.5576	0.9323	0.914	0.8453
GYc18	199572735	0.994	0.4992	0.3417	0.2478	199.84	140.7	0.9283	0.8802	0.706	0.9239	0.9018	0.7815
GYc19	168354521	0.9858	0.6412	0.3612	0.7109	209.57	52.13	0.877	0.8222	0.6698	0.925	0.9003	0.7511
GYc20	193808377	0.9984	0.6095	0.3964	0.3375	239.96	147.63	0.9228	0.882	0.7432	0.9185	0.8903	0.7275
GYc21	168080104	0.9986	0.5141	0.3715	0.2478	170.49	119.89	0.9338	0.89	0.6613	0.9219	0.8969	0.7626
